# Supplementary material for: Epidemiological trends of urolithiasis in working-age populations: Findings from the global burden of disease study 1990–2021
Source: PLoS One. 2025 Jul 1;20(7):e0327343. doi: 10.1371/journal.pone.0327343 (PMC12212516; doi:10.1371/journal.pone.0327343)
Supplement: S1 Table — (XLSX) [file pone.0327343.s001.xlsx]

## Sheet: S1 incidence
The incidence of urolithiasis cases and rates among 20-54 in 1990 and 2021, and the trends from 1990 to 2021.
location		Incident cases			Incidence rates
		Num_1990	Num_2021	percentage_change_val	Rate_1990	Rate_2021	EAPC_cal
1	Andean Latin America	364457.72 (276009.52-477198.57)	856715.37 (674534.21-1082944.43)	1.35	2324.14 (1760.1-3043.08)	2631.73 (2072.09-3326.68)	0.55 (0.46-0.63)
2	Australasia	177441.79 (127932.06-238323.09)	258934.58 (188281.99-344887.56)	0.46	1763.2 (1271.23-2368.17)	1775.3 (1290.89-2364.6)	0 (-0.05-0.05)
3	Caribbean	187090.06 (138963.48-247991.22)	347821.63 (258298.15-460697.45)	0.86	1177.87 (874.87-1561.28)	1516.38 (1126.09-2008.47)	0.89 (0.83-0.95)
4	Central Asia	613760.59 (479023.37-799831.74)	1024752.42 (786058.12-1331616.1)	0.67	2064.18 (1611.03-2689.97)	2197.42 (1685.58-2855.44)	0.27 (0.22-0.33)
5	Central Europe	992875.51 (761386.2-1316675.8)	744172.98 (568439.41-962015.55)	-0.25	1674.23 (1283.89-2220.24)	1361 (1039.6-1759.4)	-0.66 (-1.08--0.25)
6	Central Latin America	831600.44 (614859.67-1104513.57)	1981193.5 (1511446.05-2556064.43)	1.38	1219.24 (901.47-1619.36)	1585.58 (1209.63-2045.66)	1.05 (0.74-1.37)
7	Central Sub-Saharan Africa	149466.83 (113180.71-196558.44)	438512.96 (330890.64-578649.48)	1.93	739.41 (559.91-972.38)	806.92 (608.88-1064.79)	0.28 (0.25-0.31)
8	East Asia	9840266.19 (7272034.43-13004823.4)	10677207.64 (8064265.95-14168282.59)	0.09	1617.54 (1195.38-2137.73)	1451.29 (1096.13-1925.82)	-0.58 (-0.75--0.4)
9	Eastern Europe	5865397.3 (4529976.38-7585112.57)	4842686.88 (3650334.25-6328470.37)	-0.17	5316.58 (4106.11-6875.38)	4915.41 (3705.15-6423.5)	-0.33 (-0.4--0.26)
10	Eastern Sub-Saharan Africa	643698.27 (490958.9-845678.23)	1630410.89 (1241138.65-2123879.47)	1.53	949.94 (724.54-1248.02)	950.81 (723.8-1238.59)	-0.13 (-0.16--0.1)
11	Global	42272855.54 (31945092.07-55693123.74)	62269033.17 (47516032.97-80102253.42)	0.47	1758.71 (1329.04-2317.05)	1651.91 (1260.53-2125)	-0.19 (-0.22--0.15)
12	High-income Asia Pacific	1845347.43 (1287838.66-2521811.11)	1898228.04 (1375289.43-2554833.62)	0.03	2094.96 (1462.04-2862.92)	2255.66 (1634.25-3035.9)	0.24 (0.19-0.28)
13	High-income North America	3212622.32 (2332792.69-4318404.45)	2008649.36 (1634024.66-2541576.67)	-0.37	2266.38 (1645.69-3046.46)	1195.04 (972.16-1512.1)	-2.38 (-2.67--2.08)
14	High-middle SDI	12175329.71 (9161018.59-15902421.92)	13258018.21 (9954500.96-17336934.75)	0.09	2337.63 (1758.89-3053.22)	2027.25 (1522.11-2650.94)	-0.58 (-0.68--0.49)
15	High SDI	8903988 (6456173.39-11888845.16)	8502094.2 (6416459.37-11258418.25)	-0.05	2015.62 (1461.5-2691.3)	1646.7 (1242.75-2180.55)	-0.66 (-0.71--0.61)
16	Low-middle SDI	6461881.17 (4911215.97-8393159.29)	13640332.02 (10436163.68-17632828.42)	1.11	1376.08 (1045.86-1787.35)	1489.7 (1139.77-1925.73)	0.37 (0.29-0.45)
17	Low SDI	1991176.66 (1517732.22-2608690.35)	4953633.91 (3778185.83-6455440.94)	1.49	1079.72 (822.99-1414.57)	1098.08 (837.51-1430.99)	0.13 (0.06-0.2)
18	Middle SDI	12706647.98 (9688332.35-16625888.71)	21870199.09 (16641171.84-28102248.37)	0.72	1619.11 (1234.51-2118.51)	1778.8 (1353.5-2285.68)	0.34 (0.32-0.37)
19	North Africa and Middle East	1452756.83 (1075737.07-1918416.97)	3911061.62 (2832277.55-5215927.63)	1.69	1082.89 (801.86-1429.99)	1260.52 (912.83-1681.07)	0.5 (0.48-0.51)
20	Oceania	29595.34 (21983.28-39534)	75590.94 (55920.45-98428.57)	1.55	1095.12 (813.45-1462.88)	1198.52 (886.64-1560.62)	0.3 (0.24-0.36)
21	South Asia	6878552.79 (5238766.58-8954993.1)	15760106.79 (11980657.93-20523220.45)	1.29	1508.31 (1148.75-1963.63)	1722.83 (1309.67-2243.51)	0.69 (0.53-0.84)
22	Southeast Asia	3734643.32 (2816317.34-4785755.43)	7154938.32 (5451993.13-9220896.88)	0.92	1837.33 (1385.54-2354.45)	2018.44 (1538.03-2601.26)	0.27 (0.24-0.3)
23	Southern Latin America	577382.77 (417015.32-773734.84)	1034389.76 (804943.07-1326914.76)	0.79	2596.42 (1875.27-3479.39)	3090.62 (2405.06-3964.65)	0.3 (0.19-0.42)
24	Southern Sub-Saharan Africa	204296.98 (154249.13-269020.62)	381074.04 (283908.85-504273.96)	0.87	948.78 (716.35-1249.36)	969.55 (722.34-1283.01)	0.03 (-0.02-0.08)
25	Tropical Latin America	511021.3 (395627.79-661547.58)	1672341.07 (1320584.42-2140473.84)	2.27	749.86 (580.54-970.74)	1433.77 (1132.19-1835.12)	1.71 (1.22-2.21)
26	Western Europe	3594074.31 (2626719.35-4757847.67)	4096568.82 (3103638.97-5381922.51)	0.14	1902.08 (1390.13-2517.98)	2084.3 (1579.11-2738.28)	0.59 (0.38-0.8)
27	Western Sub-Saharan Africa	566507.46 (423187.58-746734.39)	1473675.57 (1104894.28-1929139.6)	1.6	795.33 (594.12-1048.36)	779.27 (584.26-1020.12)	-0.09 (-0.14--0.05)
