# Supplementary material for: Epidemiological trends of urolithiasis in working-age populations: Findings from the global burden of disease study 1990–2021
Source: PLoS One. 2025 Jul 1;20(7):e0327343. doi: 10.1371/journal.pone.0327343 (PMC12212516; doi:10.1371/journal.pone.0327343)
Supplement: S2 Table — (XLSX) [file pone.0327343.s002.xlsx]

## Sheet: DALYs
The DALY of urolithiasis cases and rates among 20-54 in 1990 and 2021, and the trends from 1990 to 2021.
location		DALY cases			DALY rates
		Num_1990	Num_2021	percentage_change_val	Rate_1990	Rate_2021	EAPC_cal
1	Andean Latin America	1215.48 (841.4-1740.98)	2847.73 (2001.34-4083.15)	6.27	7.75 (5.37-11.1)	8.75 (6.15-12.54)	0.52 (0.44-0.6)
2	Australasia	657.46 (470.79-899.34)	921.91 (639.56-1337.52)	157.68	6.53 (4.68-8.94)	6.32 (4.38-9.17)	0.06 (-0.01-0.12)
3	Caribbean	844.95 (632.29-1120.91)	1924.23 (1512.6-2482.65)	4.13	5.32 (3.98-7.06)	8.39 (6.59-10.82)	1.64 (1.41-1.87)
4	Central Asia	2891.75 (2151.17-3772.32)	4338.63 (3272.34-5795.62)	17.21	9.73 (7.23-12.69)	9.3 (7.02-12.43)	-0.37 (-0.53--0.21)
5	Central Europe	6095.01 (5084.8-7622.15)	2617.67 (1858.18-3759.01)	11.66	10.28 (8.57-12.85)	4.79 (3.4-6.87)	-2.33 (-2.51--2.15)
6	Central Latin America	5569.61 (4735.73-6839.62)	12037.97 (9872.1-15096.23)	1.16	8.17 (6.94-10.03)	9.63 (7.9-12.08)	0.71 (0.52-0.89)
7	Central Sub-Saharan Africa	674.86 (435.87-1076.5)	1889.72 (1222.51-2885.27)	1.8	3.34 (2.16-5.33)	3.48 (2.25-5.31)	0.13 (0.11-0.15)
8	East Asia	60216.45 (37001.06-79601.63)	44513.51 (32634.25-60473.84)	-0.26	9.9 (6.08-13.08)	6.05 (4.44-8.22)	-1.95 (-2.17--1.72)
9	Eastern Europe	27333.6 (21603.54-34888.66)	20876.28 (16245.31-28085.14)	-0.9	24.78 (19.58-31.62)	21.19 (16.49-28.51)	-0.74 (-0.87--0.61)
10	Eastern Sub-Saharan Africa	4929.69 (2745.85-9578.95)	10076.01 (5855.05-17945.25)	4.14	7.28 (4.05-14.14)	5.88 (3.41-10.47)	-0.84 (-0.92--0.76)
11	Global	218150.08 (161506.94-286772.7)	290210.88 (221544.67-390194.63)	0.33	9.08 (6.72-11.93)	7.7 (5.88-10.35)	-0.6 (-0.67--0.54)
12	High-income Asia Pacific	5577.18 (3640.68-8268.37)	6093.77 (4089.56-8951.75)	-0.83	6.33 (4.13-9.39)	7.24 (4.86-10.64)	0.48 (0.43-0.53)
13	High-income North America	10233.18 (7039.18-14581.22)	8836.43 (6849.85-11627.93)	-0.84	7.22 (4.97-10.29)	5.26 (4.08-6.92)	-1.03 (-1.28--0.78)
14	High-middle SDI	58268.94 (45865.52-76725.91)	52645.4 (39864.57-72340.67)	-0.88	11.19 (8.81-14.73)	8.05 (6.1-11.06)	-1.3 (-1.44--1.16)
15	High SDI	31127.72 (22057.81-44395.86)	30519.19 (22047.09-43101.6)	-0.02	7.05 (4.99-10.05)	5.91 (4.27-8.35)	-0.48 (-0.53--0.43)
16	Low-middle SDI	41133.79 (26771.25-55942.95)	77182.6 (56857.75-103011.13)	-0.94	8.76 (5.7-11.91)	8.43 (6.21-11.25)	-0.08 (-0.13--0.03)
17	Low SDI	12643.83 (8240.95-18616.88)	25334.11 (17380.28-36684.52)	-0.2	6.86 (4.47-10.1)	5.62 (3.85-8.13)	-0.72 (-0.78--0.66)
18	Middle SDI	74795.38 (50003.28-97692.34)	104327.24 (80510.37-136813.16)	-0.48	9.53 (6.37-12.45)	8.49 (6.55-11.13)	-0.48 (-0.56--0.39)
19	North Africa and Middle East	5626 (4021.9-7675.83)	14726.09 (10443.02-21328.77)	-0.66	4.19 (3-5.72)	4.75 (3.37-6.87)	0.49 (0.45-0.52)
20	Oceania	88.94 (56.11-133.33)	219.66 (139.62-338.04)	67.52	3.29 (2.08-4.93)	3.48 (2.21-5.36)	0.18 (0.13-0.23)
21	South Asia	43523.85 (27947.98-60428.41)	80220.32 (57274.05-109927.66)	0.84	9.54 (6.13-13.25)	8.77 (6.26-12.02)	-0.21 (-0.31--0.12)
22	Southeast Asia	21857.31 (13302.14-29455.95)	39209.49 (24653.79-51773.67)	-0.86	10.75 (6.54-14.49)	11.06 (6.95-14.61)	-0.11 (-0.24-0.02)
23	Southern Latin America	1708.15 (1098.24-2502.85)	3144.71 (2096.04-4502.11)	-0.87	7.68 (4.94-11.26)	9.4 (6.26-13.45)	0.4 (0.28-0.51)
24	Southern Sub-Saharan Africa	894.67 (649.27-1243.14)	1649.51 (1197.43-2292.34)	13.82	4.15 (3.02-5.77)	4.2 (3.05-5.83)	0.06 (-0.35-0.46)
25	Tropical Latin America	3032.93 (2512.7-3799.59)	13644.99 (11856.98-15887.49)	3.5	4.45 (3.69-5.58)	11.7 (10.17-13.62)	3.01 (2.71-3.31)
26	Western Europe	12216.98 (8624.65-17470.31)	13258.41 (9312.8-19199.01)	0.71	6.47 (4.56-9.25)	6.75 (4.74-9.77)	0.47 (0.3-0.65)
27	Western Sub-Saharan Africa	2962.04 (1906.08-4717.21)	7163.85 (4517.5-11734.03)	3.97	4.16 (2.68-6.62)	3.79 (2.39-6.2)	-0.33 (-0.36--0.3)
