# Supplementary material for: Epidemiological trends of urolithiasis in working-age populations: Findings from the global burden of disease study 1990–2021
Source: PLoS One. 2025 Jul 1;20(7):e0327343. doi: 10.1371/journal.pone.0327343 (PMC12212516; doi:10.1371/journal.pone.0327343)
Supplement: S3 Table — (XLSX) [file pone.0327343.s003.xlsx]

## Sheet: EAPC cal
Percentage change in EAPC
location		EAPC	UCI	LCI	EAPC_ci	EAPC_cal
1	Papua New Guinea	0.27	0.33	0.21	(0.21-0.33)	0.27 (0.21-0.33)
2	Cambodia	0.53	0.57	0.49	(0.49-0.57)	0.53 (0.49-0.57)
3	Taiwan (Province of China)	1.62	1.72	1.52	(1.52-1.72)	1.62 (1.52-1.72)
4	Micronesia (Federated States of)	0.51	0.59	0.43	(0.43-0.59)	0.51 (0.43-0.59)
5	Kiribati	0.17	0.28	0.06	(0.06-0.28)	0.17 (0.06-0.28)
6	Marshall Islands	0.6	0.64	0.56	(0.56-0.64)	0.6 (0.56-0.64)
7	Democratic People's Republic of Korea	0.69	0.75	0.63	(0.63-0.75)	0.69 (0.63-0.75)
8	Tajikistan	0.31	0.34	0.28	(0.28-0.34)	0.31 (0.28-0.34)
9	China	-0.61	-0.43	-0.79	(-0.79--0.43)	-0.61 (-0.79--0.43)
10	Fiji	0.48	0.56	0.4	(0.4-0.56)	0.48 (0.4-0.56)
11	Viet Nam	2.07	2.27	1.87	(1.87-2.27)	2.07 (1.87-2.27)
12	Kyrgyzstan	0.14	0.38	-0.09	(-0.09-0.38)	0.14 (-0.09-0.38)
13	Mongolia	0.36	0.42	0.31	(0.31-0.42)	0.36 (0.31-0.42)
14	Kazakhstan	0.29	0.36	0.22	(0.22-0.36)	0.29 (0.22-0.36)
15	Timor-Leste	0.07	0.16	-0.02	(-0.02-0.16)	0.07 (-0.02-0.16)
16	Azerbaijan	0.39	0.47	0.32	(0.32-0.47)	0.39 (0.32-0.47)
17	Georgia	-0.15	-0.06	-0.24	(-0.24--0.06)	-0.15 (-0.24--0.06)
18	Thailand	0.42	0.48	0.35	(0.35-0.48)	0.42 (0.35-0.48)
19	Sri Lanka	0.44	0.51	0.37	(0.37-0.51)	0.44 (0.37-0.51)
20	Armenia	1.22	1.31	1.12	(1.12-1.31)	1.22 (1.12-1.31)
21	Uzbekistan	0.31	0.36	0.26	(0.26-0.36)	0.31 (0.26-0.36)
22	Myanmar	0.46	0.53	0.39	(0.39-0.53)	0.46 (0.39-0.53)
23	Philippines	0.72	0.86	0.57	(0.57-0.86)	0.72 (0.57-0.86)
24	Maldives	0.9	1.04	0.75	(0.75-1.04)	0.9 (0.75-1.04)
25	Vanuatu	0.25	0.3	0.2	(0.2-0.3)	0.25 (0.2-0.3)
26	Turkmenistan	0.45	0.5	0.39	(0.39-0.5)	0.45 (0.39-0.5)
27	Malaysia	0.23	0.32	0.13	(0.13-0.32)	0.23 (0.13-0.32)
28	Lao People's Democratic Republic	-0.03	0.01	-0.07	(-0.07-0.01)	-0.03 (-0.07-0.01)
29	Tonga	0.58	0.64	0.52	(0.52-0.64)	0.58 (0.52-0.64)
30	Samoa	0.63	0.76	0.5	(0.5-0.76)	0.63 (0.5-0.76)
31	Solomon Islands	0.57	0.62	0.52	(0.52-0.62)	0.57 (0.52-0.62)
32	Indonesia	-0.76	-0.57	-0.95	(-0.95--0.57)	-0.76 (-0.95--0.57)
33	Estonia	0.21	0.25	0.17	(0.17-0.25)	0.21 (0.17-0.25)
34	Belarus	0.38	0.44	0.32	(0.32-0.44)	0.38 (0.32-0.44)
35	Slovenia	0.56	1.37	-0.24	(-0.24-1.37)	0.56 (-0.24-1.37)
36	Andorra	0.58	0.65	0.51	(0.51-0.65)	0.58 (0.51-0.65)
37	New Zealand	-0.22	-0.17	-0.27	(-0.27--0.17)	-0.22 (-0.27--0.17)
38	Slovakia	-0.33	0.75	-1.4	(-1.4-0.75)	-0.33 (-1.4-0.75)
39	Australia	0.06	0.13	-0.02	(-0.02-0.13)	0.06 (-0.02-0.13)
40	Serbia	0.61	1.15	0.08	(0.08-1.15)	0.61 (0.08-1.15)
41	Romania	0.57	0.91	0.23	(0.23-0.91)	0.57 (0.23-0.91)
42	Bulgaria	-0.76	-0.62	-0.9	(-0.9--0.62)	-0.76 (-0.9--0.62)
43	Bosnia and Herzegovina	0.05	0.13	-0.02	(-0.02-0.13)	0.05 (-0.02-0.13)
44	Czechia	0.18	0.49	-0.14	(-0.14-0.49)	0.18 (-0.14-0.49)
45	Montenegro	0.03	0.09	-0.03	(-0.03-0.09)	0.03 (-0.03-0.09)
46	Singapore	0.65	0.69	0.61	(0.61-0.69)	0.65 (0.61-0.69)
47	Poland	-2.46	-1.66	-3.26	(-3.26--1.66)	-2.46 (-3.26--1.66)
48	Albania	0.07	0.15	-0.02	(-0.02-0.15)	0.07 (-0.02-0.15)
49	Croatia	0.34	0.9	-0.21	(-0.21-0.9)	0.34 (-0.21-0.9)
50	North Macedonia	0.02	0.07	-0.03	(-0.03-0.07)	0.02 (-0.03-0.07)
51	Brunei Darussalam	0.31	0.36	0.26	(0.26-0.36)	0.31 (0.26-0.36)
52	Hungary	-0.43	-0.36	-0.51	(-0.51--0.36)	-0.43 (-0.51--0.36)
53	Ukraine	0.02	0.07	-0.03	(-0.03-0.07)	0.02 (-0.03-0.07)
54	Japan	0.06	0.15	-0.03	(-0.03-0.15)	0.06 (-0.03-0.15)
55	Republic of Korea	0.86	0.96	0.76	(0.76-0.96)	0.86 (0.76-0.96)
56	Republic of Moldova	0.35	0.45	0.24	(0.24-0.45)	0.35 (0.24-0.45)
57	Russian Federation	-0.48	-0.39	-0.58	(-0.58--0.39)	-0.48 (-0.58--0.39)
58	Norway	0.71	1.22	0.2	(0.2-1.22)	0.71 (0.2-1.22)
59	Malta	0.62	1.42	-0.17	(-0.17-1.42)	0.62 (-0.17-1.42)
60	Lithuania	-0.2	-0.13	-0.27	(-0.27--0.13)	-0.2 (-0.27--0.13)
61	Netherlands	0.16	0.26	0.07	(0.07-0.26)	0.16 (0.07-0.26)
62	Denmark	0.04	0.38	-0.3	(-0.3-0.38)	0.04 (-0.3-0.38)
63	Luxembourg	-0.38	0.46	-1.2	(-1.2-0.46)	-0.38 (-1.2-0.46)
64	Italy	0.03	0.1	-0.03	(-0.03-0.1)	0.03 (-0.03-0.1)
65	Latvia	0.1	0.24	-0.03	(-0.03-0.24)	0.1 (-0.03-0.24)
66	Cyprus	-0.63	0.12	-1.36	(-1.36-0.12)	-0.63 (-1.36-0.12)
67	Belgium	0.97	2.23	-0.28	(-0.28-2.23)	0.97 (-0.28-2.23)
68	Israel	0.11	0.15	0.07	(0.07-0.15)	0.11 (0.07-0.15)
69	Ireland	0.23	0.25	0.2	(0.2-0.25)	0.23 (0.2-0.25)
70	Bahamas	0.96	1.06	0.85	(0.85-1.06)	0.96 (0.85-1.06)
71	Iceland	-0.01	0.09	-0.12	(-0.12-0.09)	-0.01 (-0.12-0.09)
72	France	0.16	0.24	0.08	(0.08-0.24)	0.16 (0.08-0.24)
73	Antigua and Barbuda	0.89	0.98	0.79	(0.79-0.98)	0.89 (0.79-0.98)
74	Austria	-1.14	-0.64	-1.65	(-1.65--0.64)	-1.14 (-1.65--0.64)
75	Greece	1.51	1.85	1.17	(1.17-1.85)	1.51 (1.17-1.85)
76	Germany	0.87	1.45	0.29	(0.29-1.45)	0.87 (0.29-1.45)
77	Finland	-0.05	0.78	-0.88	(-0.88-0.78)	-0.05 (-0.88-0.78)
78	Canada	0.18	0.25	0.12	(0.12-0.25)	0.18 (0.12-0.25)
79	United States of America	-2.6	-2.27	-2.92	(-2.92--2.27)	-2.6 (-2.92--2.27)
80	Uruguay	0.07	0.13	0	(0-0.13)	0.07 (0-0.13)
81	Argentina	-0.06	-0.02	-0.09	(-0.09--0.02)	-0.06 (-0.09--0.02)
82	Chile	1.02	1.39	0.66	(0.66-1.39)	1.02 (0.66-1.39)
83	Ecuador	1.24	1.41	1.08	(1.08-1.41)	1.24 (1.08-1.41)
84	Bolivia (Plurinational State of)	0.11	0.16	0.05	(0.05-0.16)	0.11 (0.05-0.16)
85	Trinidad and Tobago	2.48	2.62	2.34	(2.34-2.62)	2.48 (2.34-2.62)
86	United Kingdom	0.94	1.05	0.83	(0.83-1.05)	0.94 (0.83-1.05)
87	Jamaica	0.58	0.71	0.45	(0.45-0.71)	0.58 (0.45-0.71)
88	Grenada	1.67	1.7	1.63	(1.63-1.7)	1.67 (1.63-1.7)
89	Switzerland	-0.38	0.3	-1.05	(-1.05-0.3)	-0.38 (-1.05-0.3)
90	Sweden	-0.19	-0.06	-0.32	(-0.32--0.06)	-0.19 (-0.32--0.06)
91	Saint Lucia	1.34	1.4	1.27	(1.27-1.4)	1.34 (1.27-1.4)
92	Spain	1.9	2.16	1.63	(1.63-2.16)	1.9 (1.63-2.16)
93	Dominican Republic	0.53	0.65	0.41	(0.41-0.65)	0.53 (0.41-0.65)
94	Haiti	0.22	0.25	0.19	(0.19-0.25)	0.22 (0.19-0.25)
95	Guyana	1.25	1.39	1.1	(1.1-1.39)	1.25 (1.1-1.39)
96	Portugal	0.83	0.91	0.75	(0.75-0.91)	0.83 (0.75-0.91)
97	Suriname	1.73	1.79	1.67	(1.67-1.79)	1.73 (1.67-1.79)
98	Saint Vincent and the Grenadines	1.59	1.64	1.54	(1.54-1.64)	1.59 (1.54-1.64)
99	Cuba	1.67	1.72	1.62	(1.62-1.72)	1.67 (1.62-1.72)
100	Dominica	0.68	0.84	0.52	(0.52-0.84)	0.68 (0.52-0.84)
101	Belize	0.86	0.92	0.8	(0.8-0.92)	0.86 (0.8-0.92)
102	Barbados	1.11	1.24	0.98	(0.98-1.24)	1.11 (0.98-1.24)
103	Paraguay	0.02	0.06	-0.03	(-0.03-0.06)	0.02 (-0.03-0.06)
104	Brazil	1.76	2.28	1.25	(1.25-2.28)	1.76 (1.25-2.28)
105	Venezuela (Bolivarian Republic of)	0.9	0.99	0.81	(0.81-0.99)	0.9 (0.81-0.99)
106	El Salvador	0.18	0.26	0.11	(0.11-0.26)	0.18 (0.11-0.26)
107	Nicaragua	0.27	0.3	0.25	(0.25-0.3)	0.27 (0.25-0.3)
108	Panama	0.32	0.4	0.23	(0.23-0.4)	0.32 (0.23-0.4)
109	Syrian Arab Republic	0.87	1.01	0.74	(0.74-1.01)	0.87 (0.74-1.01)
110	Mexico	1.51	2.12	0.92	(0.92-2.12)	1.51 (0.92-2.12)
111	Colombia	0.47	0.55	0.38	(0.38-0.55)	0.47 (0.38-0.55)
112	Saudi Arabia	0.43	0.47	0.39	(0.39-0.47)	0.43 (0.39-0.47)
113	Qatar	0.24	0.33	0.15	(0.15-0.33)	0.24 (0.15-0.33)
114	Costa Rica	0.28	0.38	0.18	(0.18-0.38)	0.28 (0.18-0.38)
115	Tunisia	0.62	0.66	0.59	(0.59-0.66)	0.62 (0.59-0.66)
116	Oman	0.15	0.29	0	(0-0.29)	0.15 (0-0.29)
117	Honduras	-0.12	-0.1	-0.14	(-0.14--0.1)	-0.12 (-0.14--0.1)
118	Libya	0.67	0.78	0.56	(0.56-0.78)	0.67 (0.56-0.78)
119	Guatemala	-0.05	-0.03	-0.08	(-0.08--0.03)	-0.05 (-0.08--0.03)
120	Kuwait	0.34	0.4	0.27	(0.27-0.4)	0.34 (0.27-0.4)
121	Peru	0.3	0.36	0.24	(0.24-0.36)	0.3 (0.24-0.36)
122	Morocco	0.5	0.53	0.47	(0.47-0.53)	0.5 (0.47-0.53)
123	Palestine	0.41	0.49	0.33	(0.33-0.49)	0.41 (0.33-0.49)
124	Lebanon	0.23	0.3	0.17	(0.17-0.3)	0.23 (0.17-0.3)
125	Iran (Islamic Republic of)	0.47	0.5	0.44	(0.44-0.5)	0.47 (0.44-0.5)
126	Iraq	0.43	0.48	0.38	(0.38-0.48)	0.43 (0.38-0.48)
127	Jordan	1.74	1.96	1.52	(1.52-1.96)	1.74 (1.52-1.96)
128	Egypt	0.24	0.26	0.22	(0.22-0.26)	0.24 (0.22-0.26)
129	Algeria	0.6	0.62	0.58	(0.58-0.62)	0.6 (0.58-0.62)
130	Angola	0.08	0.09	0.06	(0.06-0.09)	0.08 (0.06-0.09)
131	Congo	0.48	0.53	0.43	(0.43-0.53)	0.48 (0.43-0.53)
132	Central African Republic	0.36	0.38	0.34	(0.34-0.38)	0.36 (0.34-0.38)
133	Bahrain	0.7	0.74	0.66	(0.66-0.74)	0.7 (0.66-0.74)
134	Pakistan	-0.03	0.06	-0.11	(-0.11-0.06)	-0.03 (-0.11-0.06)
135	Nepal	0.19	0.24	0.14	(0.14-0.24)	0.19 (0.14-0.24)
136	India	0.83	1.01	0.64	(0.64-1.01)	0.83 (0.64-1.01)
137	Bhutan	0.35	0.4	0.31	(0.31-0.4)	0.35 (0.31-0.4)
138	Afghanistan	0.44	0.64	0.24	(0.24-0.64)	0.44 (0.24-0.64)
139	Seychelles	1.23	1.3	1.16	(1.16-1.3)	1.23 (1.16-1.3)
140	Bangladesh	0.41	0.44	0.37	(0.37-0.44)	0.41 (0.37-0.44)
141	United Arab Emirates	0.77	1.03	0.51	(0.51-1.03)	0.77 (0.51-1.03)
142	Mauritius	0.75	0.9	0.6	(0.6-0.9)	0.75 (0.6-0.9)
143	T眉rkiye	0.62	0.65	0.59	(0.59-0.65)	0.62 (0.59-0.65)
144	Yemen	0.11	0.14	0.07	(0.07-0.14)	0.11 (0.07-0.14)
145	Rwanda	-0.06	0.02	-0.14	(-0.14-0.02)	-0.06 (-0.14-0.02)
146	Mozambique	-0.04	0.02	-0.1	(-0.1-0.02)	-0.04 (-0.1-0.02)
147	Malawi	0	0.05	-0.06	(-0.06-0.05)	0 (-0.06-0.05)
148	Madagascar	0.17	0.2	0.15	(0.15-0.2)	0.17 (0.15-0.2)
149	Kenya	0.24	0.26	0.21	(0.21-0.26)	0.24 (0.21-0.26)
150	Ethiopia	-0.73	-0.67	-0.79	(-0.79--0.67)	-0.73 (-0.79--0.67)
151	Eritrea	0.21	0.24	0.18	(0.18-0.24)	0.21 (0.18-0.24)
152	Burundi	-0.25	-0.14	-0.36	(-0.36--0.14)	-0.25 (-0.36--0.14)
153	Equatorial Guinea	0.11	0.18	0.05	(0.05-0.18)	0.11 (0.05-0.18)
154	Cameroon	-0.02	0	-0.03	(-0.03-0)	-0.02 (-0.03-0)
155	Comoros	0.38	0.41	0.35	(0.35-0.41)	0.38 (0.35-0.41)
156	Cabo Verde	0.56	0.62	0.51	(0.51-0.62)	0.56 (0.51-0.62)
157	Gabon	0.36	0.39	0.32	(0.32-0.39)	0.36 (0.32-0.39)
158	Democratic Republic of the Congo	0.32	0.36	0.28	(0.28-0.36)	0.32 (0.28-0.36)
159	Djibouti	0.4	0.47	0.33	(0.33-0.47)	0.4 (0.33-0.47)
160	Burkina Faso	0.04	0.06	0.02	(0.02-0.06)	0.04 (0.02-0.06)
161	Benin	0.09	0.12	0.06	(0.06-0.12)	0.09 (0.06-0.12)
162	South Africa	-0.01	0.05	-0.08	(-0.08-0.05)	-0.01 (-0.08-0.05)
163	Eswatini	0.17	0.18	0.15	(0.15-0.18)	0.17 (0.15-0.18)
164	Lesotho	0.02	0.05	-0.01	(-0.01-0.05)	0.02 (-0.01-0.05)
165	Zimbabwe	0.16	0.18	0.14	(0.14-0.18)	0.16 (0.14-0.18)
166	Uganda	0.08	0.11	0.06	(0.06-0.11)	0.08 (0.06-0.11)
167	United Republic of Tanzania	0.23	0.27	0.2	(0.2-0.27)	0.23 (0.2-0.27)
168	Botswana	0.53	0.64	0.42	(0.42-0.64)	0.53 (0.42-0.64)
169	Namibia	0.16	0.18	0.15	(0.15-0.18)	0.16 (0.15-0.18)
170	Zambia	0.13	0.19	0.08	(0.08-0.19)	0.13 (0.08-0.19)
171	Somalia	-0.27	-0.15	-0.39	(-0.39--0.15)	-0.27 (-0.39--0.15)
172	Togo	0.22	0.24	0.19	(0.19-0.24)	0.22 (0.19-0.24)
173	Sierra Leone	-0.04	0	-0.08	(-0.08-0)	-0.04 (-0.08-0)
174	Senegal	0.07	0.11	0.03	(0.03-0.11)	0.07 (0.03-0.11)
175	Sao Tome and Principe	0.36	0.4	0.33	(0.33-0.4)	0.36 (0.33-0.4)
176	Niger	-0.11	-0.05	-0.17	(-0.17--0.05)	-0.11 (-0.17--0.05)
177	Mali	-0.17	-0.14	-0.2	(-0.2--0.14)	-0.17 (-0.2--0.14)
178	Nigeria	-0.22	-0.16	-0.29	(-0.29--0.16)	-0.22 (-0.29--0.16)
179	Mauritania	0.04	0.07	0	(0-0.07)	0.04 (0-0.07)
180	Guam	0.62	0.75	0.49	(0.49-0.75)	0.62 (0.49-0.75)
181	Liberia	-0.02	0.06	-0.1	(-0.1-0.06)	-0.02 (-0.1-0.06)
182	Guinea-Bissau	-0.12	-0.09	-0.15	(-0.15--0.09)	-0.12 (-0.15--0.09)
183	Cook Islands	0.73	0.83	0.64	(0.64-0.83)	0.73 (0.64-0.83)
184	Bermuda	0.91	1.03	0.8	(0.8-1.03)	0.91 (0.8-1.03)
185	Chad	-0.04	0	-0.08	(-0.08-0)	-0.04 (-0.08-0)
186	Greenland	0.11	0.25	-0.02	(-0.02-0.25)	0.11 (-0.02-0.25)
187	Guinea	-0.16	-0.12	-0.21	(-0.21--0.12)	-0.16 (-0.21--0.12)
188	Ghana	0.16	0.19	0.13	(0.13-0.19)	0.16 (0.13-0.19)
189	American Samoa	0.87	0.93	0.81	(0.81-0.93)	0.87 (0.81-0.93)
190	Gambia	0.08	0.11	0.05	(0.05-0.11)	0.08 (0.05-0.11)
191	C么te d'Ivoire	0.17	0.19	0.15	(0.15-0.19)	0.17 (0.15-0.19)
192	South Sudan	0.3	0.37	0.24	(0.24-0.37)	0.3 (0.24-0.37)
193	Tuvalu	0.29	0.41	0.17	(0.17-0.41)	0.29 (0.17-0.41)
194	Tokelau	0.61	0.7	0.51	(0.51-0.7)	0.61 (0.51-0.7)
195	San Marino	0.56	0.62	0.49	(0.49-0.62)	0.56 (0.49-0.62)
196	Northern Mariana Islands	1.3	1.56	1.03	(1.03-1.56)	1.3 (1.03-1.56)
197	United States Virgin Islands	1.98	2.06	1.9	(1.9-2.06)	1.98 (1.9-2.06)
198	Palau	1.23	1.32	1.13	(1.13-1.32)	1.23 (1.13-1.32)
199	Saint Kitts and Nevis	1.16	1.31	1.01	(1.01-1.31)	1.16 (1.01-1.31)
200	Niue	0.51	0.58	0.44	(0.44-0.58)	0.51 (0.44-0.58)
201	Nauru	0.07	0.1	0.04	(0.04-0.1)	0.07 (0.04-0.1)
202	Puerto Rico	0.51	0.59	0.43	(0.43-0.59)	0.51 (0.43-0.59)
203	Monaco	0.08	0.18	-0.02	(-0.02-0.18)	0.08 (-0.02-0.18)
204	Sudan	0.15	0.19	0.11	(0.11-0.19)	0.15 (0.11-0.19)
