# Supplementary material for: Epidemiological trends of urolithiasis in working-age populations: Findings from the global burden of disease study 1990–2021
Source: PLoS One. 2025 Jul 1;20(7):e0327343. doi: 10.1371/journal.pone.0327343 (PMC12212516; doi:10.1371/journal.pone.0327343)
Supplement: S4 Table — (XLSX) [file pone.0327343.s004.xlsx]

## Sheet: S920-54prevalence
20-54 Structure of urolithiasis Prevalence Rate among Males and Females,2021
sex	age	val	upper	lower	year
Male	20-24 years	24.97	41.8019	14.3864	20-24 years
Female	20-24 years	18.88	31.7499	10.9382	20-24 years
Male	25-29 years	43.98	70.9893	25.5743	25-29 years
Female	25-29 years	28.43	46.1664	16.3015	25-29 years
Male	30-34 years	62.36	94.8872	37.1196	30-34 years
Female	30-34 years	33.79	51.9852	19.9587	30-34 years
Male	35-39 years	81.45	123.669	46.91	35-39 years
Female	35-39 years	40.19	62.0345	23.1764	35-39 years
Male	40-44 years	105.49	163.227	65.1132	40-44 years
Female	40-44 years	50.42	78.6087	31.2188	40-44 years
Male	45-49 years	131.43	194.092	72.6419	45-49 years
Female	45-49 years	62.02	91.7164	34.1479	45-49 years
Male	50-54 years	155.63	230.031	96.9982	50-54 years
Female	50-54 years	72.32	108.14	43.897	50-54 years
