# Supplementary material for: Epidemiological trends of urolithiasis in working-age populations: Findings from the global burden of disease study 1990–2021
Source: PLoS One. 2025 Jul 1;20(7):e0327343. doi: 10.1371/journal.pone.0327343 (PMC12212516; doi:10.1371/journal.pone.0327343)
Supplement: S5 Table — (XLSX) [file pone.0327343.s005.xlsx]

## Sheet: S1120-54Incidence
20-54 Structure of urolithiasis Incidence Rate among Males and Females,2021
sex	age	val	upper	lower
Male	20-24 years	696.65	1172.13	392.068
Female	20-24 years	520.95	873.293	293.614
Male	25-29 years	1194.6	1933.33	679.262
Female	25-29 years	758.99	1217.75	434.818
Male	30-34 years	1669.55	2588.61	994.495
Female	30-34 years	894.28	1372.07	533.835
Male	35-39 years	2173.45	3306.38	1230.99
Female	35-39 years	1066.57	1630.55	609.007
Male	40-44 years	2813.58	4318.66	1721.82
Female	40-44 years	1345.88	2073.27	819.076
Male	45-49 years	3477.18	5279.34	1944.4
Female	45-49 years	1641.83	2507.77	910.145
Male	50-54 years	4118.1	5996.84	2633.36
Female	50-54 years	1910.64	2795.5	1196.64
