# Supplementary material for: Epidemiological trends of urolithiasis in working-age populations: Findings from the global burden of disease study 1990–2021
Source: PLoS One. 2025 Jul 1;20(7):e0327343. doi: 10.1371/journal.pone.0327343 (PMC12212516; doi:10.1371/journal.pone.0327343)
Supplement: S6 Table — (XLSX) [file pone.0327343.s006.xlsx]

## Sheet: S1220-54DALYs
20-54 Structure of urolithiasis DALYs Rate among Males and Females,2021
sex	age	val	upper	lower
Male	20-24 years	2.78	4.22436	1.7684
Female	20-24 years	2.54	3.66669	1.68784
Male	25-29 years	4.56	7.06976	2.72678
Female	25-29 years	3.27	5.09611	2.09313
Male	30-34 years	6.46	9.90893	4.14994
Female	30-34 years	4.93	7.26153	3.27576
Male	35-39 years	8.57	12.8314	5.59801
Female	35-39 years	5.75	8.1977	4.00608
Male	40-44 years	12.13	17.7815	8.13569
Female	40-44 years	7.65	10.9231	5.32431
Male	45-49 years	15.15	21.4671	10.1029
Female	45-49 years	9.16	12.2393	6.36014
Male	50-54 years	19.53	26.9197	13.5831
Female	50-54 years	11.67	15.4007	8.40005
