# Supplementary material for: Epidemiological trends of urolithiasis in working-age populations: Findings from the global burden of disease study 1990–2021
Source: PLoS One. 2025 Jul 1;20(7):e0327343. doi: 10.1371/journal.pone.0327343 (PMC12212516; doi:10.1371/journal.pone.0327343)
Supplement: S7 Table — (XLSX) [file pone.0327343.s007.xlsx]

## Sheet: S13prevalenceTHA_jp
20-54 and Sex Structure of urolithiasis Prevalence ,1990-2021
	measure	location	sex	age	cause	metric	year	val	upper	lower	se
1	Prevalence	Global	Both	20-54 years	Urolithiasis	Rate	1990	65.597	85.3035	49.5052	9.13222
2	Prevalence	Global	Both	20-54 years	Urolithiasis	Rate	1991	65.112	84.6691	49.1239	9.06766
3	Prevalence	Global	Both	20-54 years	Urolithiasis	Rate	1992	64.6507	84.1679	48.7852	9.0262
4	Prevalence	Global	Both	20-54 years	Urolithiasis	Rate	1993	64.18	83.6489	48.4129	8.98878
5	Prevalence	Global	Both	20-54 years	Urolithiasis	Rate	1994	63.8462	83.1428	48.1668	8.92247
6	Prevalence	Global	Both	20-54 years	Urolithiasis	Rate	1995	63.6092	82.8288	47.9766	8.89089
7	Prevalence	Global	Both	20-54 years	Urolithiasis	Rate	1996	63.5422	82.7786	47.9009	8.89737
8	Prevalence	Global	Both	20-54 years	Urolithiasis	Rate	1997	63.5913	82.8052	47.9551	8.89035
9	Prevalence	Global	Both	20-54 years	Urolithiasis	Rate	1998	63.7456	82.9283	48.0987	8.88511
10	Prevalence	Global	Both	20-54 years	Urolithiasis	Rate	1999	63.9884	83.1792	48.3274	8.89077
11	Prevalence	Global	Both	20-54 years	Urolithiasis	Rate	2000	64.1998	83.5012	48.5018	8.92843
12	Prevalence	Global	Both	20-54 years	Urolithiasis	Rate	2001	64.3894	83.7437	48.7091	8.9374
13	Prevalence	Global	Both	20-54 years	Urolithiasis	Rate	2002	64.4569	83.8419	48.8004	8.93915
14	Prevalence	Global	Both	20-54 years	Urolithiasis	Rate	2003	64.5176	83.9536	48.8943	8.9437
15	Prevalence	Global	Both	20-54 years	Urolithiasis	Rate	2004	64.4178	83.8353	48.8587	8.92261
16	Prevalence	Global	Both	20-54 years	Urolithiasis	Rate	2005	64.2822	83.6472	48.8155	8.88565
17	Prevalence	Global	Both	20-54 years	Urolithiasis	Rate	2006	64.036	83.2177	48.7613	8.78989
18	Prevalence	Global	Both	20-54 years	Urolithiasis	Rate	2007	63.823	82.7258	48.7438	8.66886
19	Prevalence	Global	Both	20-54 years	Urolithiasis	Rate	2008	63.6285	82.2118	48.7443	8.53764
20	Prevalence	Global	Both	20-54 years	Urolithiasis	Rate	2009	63.4431	81.7377	48.6968	8.42881
21	Prevalence	Global	Both	20-54 years	Urolithiasis	Rate	2010	63.2838	81.3826	48.6431	8.35193
22	Prevalence	Global	Both	20-54 years	Urolithiasis	Rate	2011	63.0433	81.0208	48.4586	8.30669
23	Prevalence	Global	Both	20-54 years	Urolithiasis	Rate	2012	62.685	80.5811	48.2001	8.26046
24	Prevalence	Global	Both	20-54 years	Urolithiasis	Rate	2013	62.305	80.1174	47.9339	8.21007
25	Prevalence	Global	Both	20-54 years	Urolithiasis	Rate	2014	61.9879	79.7451	47.7108	8.17204
26	Prevalence	Global	Both	20-54 years	Urolithiasis	Rate	2015	61.8254	79.5915	47.5917	8.16322
27	Prevalence	Global	Both	20-54 years	Urolithiasis	Rate	2016	61.7478	79.572	47.5465	8.16979
28	Prevalence	Global	Both	20-54 years	Urolithiasis	Rate	2017	61.6561	79.5108	47.4427	8.18064
29	Prevalence	Global	Both	20-54 years	Urolithiasis	Rate	2018	61.5925	79.4723	47.3486	8.1948
30	Prevalence	Global	Both	20-54 years	Urolithiasis	Rate	2019	61.6085	79.5115	47.3257	8.21065
31	Prevalence	Global	Both	20-54 years	Urolithiasis	Rate	2020	61.7668	79.7884	47.2878	8.29096
32	Prevalence	Global	Both	20-54 years	Urolithiasis	Rate	2021	61.9444	79.8928	47.4769	8.26938
33	Prevalence	Global	Female	20-54 years	Urolithiasis	Rate	1990	42.1917	55.0153	32.0683	5.85382
34	Prevalence	Global	Female	20-54 years	Urolithiasis	Rate	1991	42.0711	54.8164	31.967	5.82892
35	Prevalence	Global	Female	20-54 years	Urolithiasis	Rate	1992	41.9318	54.5868	31.8593	5.79783
36	Prevalence	Global	Female	20-54 years	Urolithiasis	Rate	1993	41.7421	54.3953	31.6893	5.79236
37	Prevalence	Global	Female	20-54 years	Urolithiasis	Rate	1994	41.6006	54.2702	31.5553	5.79462
38	Prevalence	Global	Female	20-54 years	Urolithiasis	Rate	1995	41.4714	54.1432	31.4379	5.79217
39	Prevalence	Global	Female	20-54 years	Urolithiasis	Rate	1996	41.4202	54.0281	31.3789	5.77787
40	Prevalence	Global	Female	20-54 years	Urolithiasis	Rate	1997	41.4225	53.9915	31.4183	5.75848
41	Prevalence	Global	Female	20-54 years	Urolithiasis	Rate	1998	41.479	54.0183	31.5115	5.74152
42	Prevalence	Global	Female	20-54 years	Urolithiasis	Rate	1999	41.5837	54.1334	31.6445	5.73697
43	Prevalence	Global	Female	20-54 years	Urolithiasis	Rate	2000	41.6848	54.1841	31.7345	5.72694
44	Prevalence	Global	Female	20-54 years	Urolithiasis	Rate	2001	41.78	54.229	31.8598	5.70644
45	Prevalence	Global	Female	20-54 years	Urolithiasis	Rate	2002	41.8058	54.1867	31.914	5.68182
46	Prevalence	Global	Female	20-54 years	Urolithiasis	Rate	2003	41.8445	54.1565	31.9805	5.65712
47	Prevalence	Global	Female	20-54 years	Urolithiasis	Rate	2004	41.8157	54.0572	31.9727	5.6338
48	Prevalence	Global	Female	20-54 years	Urolithiasis	Rate	2005	41.785	54.0013	31.9415	5.62749
49	Prevalence	Global	Female	20-54 years	Urolithiasis	Rate	2006	41.7915	53.9971	32.0186	5.60675
50	Prevalence	Global	Female	20-54 years	Urolithiasis	Rate	2007	41.9447	54.1051	32.2643	5.57163
51	Prevalence	Global	Female	20-54 years	Urolithiasis	Rate	2008	42.1543	54.2172	32.5752	5.52092
52	Prevalence	Global	Female	20-54 years	Urolithiasis	Rate	2009	42.3241	54.3018	32.8295	5.47763
53	Prevalence	Global	Female	20-54 years	Urolithiasis	Rate	2010	42.3722	54.2906	32.9429	5.44584
54	Prevalence	Global	Female	20-54 years	Urolithiasis	Rate	2011	42.2492	54.0531	32.8427	5.41082
55	Prevalence	Global	Female	20-54 years	Urolithiasis	Rate	2012	42.0175	53.6632	32.65	5.36049
56	Prevalence	Global	Female	20-54 years	Urolithiasis	Rate	2013	41.7562	53.2578	32.448	5.3086
57	Prevalence	Global	Female	20-54 years	Urolithiasis	Rate	2014	41.5359	52.9784	32.2819	5.27971
58	Prevalence	Global	Female	20-54 years	Urolithiasis	Rate	2015	41.433	52.862	32.1854	5.27466
59	Prevalence	Global	Female	20-54 years	Urolithiasis	Rate	2016	41.4	52.9024	32.1285	5.29946
60	Prevalence	Global	Female	20-54 years	Urolithiasis	Rate	2017	41.3647	52.9492	32.0569	5.32967
61	Prevalence	Global	Female	20-54 years	Urolithiasis	Rate	2018	41.3598	53.0331	32.0014	5.36524
62	Prevalence	Global	Female	20-54 years	Urolithiasis	Rate	2019	41.4285	53.1935	31.9992	5.40673
63	Prevalence	Global	Female	20-54 years	Urolithiasis	Rate	2020	41.8099	53.6704	32.1696	5.4849
64	Prevalence	Global	Female	20-54 years	Urolithiasis	Rate	2021	41.93	53.8355	32.2281	5.51209
65	Prevalence	Global	Male	20-54 years	Urolithiasis	Rate	1990	88.4225	115.097	66.4034	12.4219
66	Prevalence	Global	Male	20-54 years	Urolithiasis	Rate	1991	87.5658	114.082	65.8196	12.3118
67	Prevalence	Global	Male	20-54 years	Urolithiasis	Rate	1992	86.7827	113.132	65.2671	12.2104
68	Prevalence	Global	Male	20-54 years	Urolithiasis	Rate	1993	86.0422	112.123	64.6884	12.1006
69	Prevalence	Global	Male	20-54 years	Urolithiasis	Rate	1994	85.5392	111.434	64.2616	12.0338
70	Prevalence	Global	Male	20-54 years	Urolithiasis	Rate	1995	85.2197	111.168	63.9459	12.0463
71	Prevalence	Global	Male	20-54 years	Urolithiasis	Rate	1996	85.165	111.131	63.7857	12.0778
72	Prevalence	Global	Male	20-54 years	Urolithiasis	Rate	1997	85.2909	111.213	63.8367	12.0857
73	Prevalence	Global	Male	20-54 years	Urolithiasis	Rate	1998	85.5755	111.451	64.0152	12.1009
74	Prevalence	Global	Male	20-54 years	Urolithiasis	Rate	1999	85.9867	112.084	64.3501	12.177
75	Prevalence	Global	Male	20-54 years	Urolithiasis	Rate	2000	86.3377	112.454	64.5956	12.2089
76	Prevalence	Global	Male	20-54 years	Urolithiasis	Rate	2001	86.6453	112.969	64.9135	12.259
77	Prevalence	Global	Male	20-54 years	Urolithiasis	Rate	2002	86.7741	113.229	65.1092	12.2755
78	Prevalence	Global	Male	20-54 years	Urolithiasis	Rate	2003	86.8766	113.45	65.3413	12.2726
79	Prevalence	Global	Male	20-54 years	Urolithiasis	Rate	2004	86.7257	113.32	65.3559	12.2358
80	Prevalence	Global	Male	20-54 years	Urolithiasis	Rate	2005	86.5011	113.067	65.3061	12.1839
81	Prevalence	Global	Male	20-54 years	Urolithiasis	Rate	2006	86.0155	112.251	65.0981	12.0287
82	Prevalence	Global	Male	20-54 years	Urolithiasis	Rate	2007	85.4464	111.145	64.768	11.8309
83	Prevalence	Global	Male	20-54 years	Urolithiasis	Rate	2008	84.852	109.934	64.5441	11.5791
84	Prevalence	Global	Male	20-54 years	Urolithiasis	Rate	2009	84.3145	108.876	64.3256	11.3648
85	Prevalence	Global	Male	20-54 years	Urolithiasis	Rate	2010	83.9562	108.221	64.166	11.2386
86	Prevalence	Global	Male	20-54 years	Urolithiasis	Rate	2011	83.6076	107.831	63.9061	11.2054
87	Prevalence	Global	Male	20-54 years	Urolithiasis	Rate	2012	83.1282	107.273	63.5679	11.1493
88	Prevalence	Global	Male	20-54 years	Urolithiasis	Rate	2013	82.6296	106.69	63.2292	11.087
89	Prevalence	Global	Male	20-54 years	Urolithiasis	Rate	2014	82.2096	106.177	62.9458	11.0285
90	Prevalence	Global	Male	20-54 years	Urolithiasis	Rate	2015	81.9753	105.924	62.7884	11.004
91	Prevalence	Global	Male	20-54 years	Urolithiasis	Rate	2016	81.8369	105.754	62.6911	10.9854
92	Prevalence	Global	Male	20-54 years	Urolithiasis	Rate	2017	81.6711	105.569	62.5317	10.979
93	Prevalence	Global	Male	20-54 years	Urolithiasis	Rate	2018	81.5293	105.403	62.3613	10.98
94	Prevalence	Global	Male	20-54 years	Urolithiasis	Rate	2019	81.4721	105.313	62.252	10.9849
95	Prevalence	Global	Male	20-54 years	Urolithiasis	Rate	2020	81.3916	105.381	62.0835	11.0451
96	Prevalence	Global	Male	20-54 years	Urolithiasis	Rate	2021	81.609	105.402	62.1298	11.0389
