# Supplementary material for: Epidemiological trends of urolithiasis in working-age populations: Findings from the global burden of disease study 1990–2021
Source: PLoS One. 2025 Jul 1;20(7):e0327343. doi: 10.1371/journal.pone.0327343 (PMC12212516; doi:10.1371/journal.pone.0327343)
Supplement: S8 Table — (XLSX) [file pone.0327343.s008.xlsx]

## Sheet: S10incidenceTHA_jp
20-54 and Sex Structure of urolithiasis Incidence ,1990-2021
	measure	location	sex	age	cause	metric	year	val	upper	lower	se
1	Incidence	Global	Both	20-54 years	Urolithiasis	Rate	1990	1758.71	2317.05	1329.04	252.043
2	Incidence	Global	Both	20-54 years	Urolithiasis	Rate	1991	1745.31	2294.26	1319.13	248.757
3	Incidence	Global	Both	20-54 years	Urolithiasis	Rate	1992	1732.49	2273.44	1308.49	246.159
4	Incidence	Global	Both	20-54 years	Urolithiasis	Rate	1993	1719.46	2252.24	1296.73	243.752
5	Incidence	Global	Both	20-54 years	Urolithiasis	Rate	1994	1710.14	2236.58	1287.08	242.219
6	Incidence	Global	Both	20-54 years	Urolithiasis	Rate	1995	1703.51	2226.11	1279.45	241.496
7	Incidence	Global	Both	20-54 years	Urolithiasis	Rate	1996	1701.46	2223.33	1275.66	241.752
8	Incidence	Global	Both	20-54 years	Urolithiasis	Rate	1997	1702.5	2222.99	1275.56	241.692
9	Incidence	Global	Both	20-54 years	Urolithiasis	Rate	1998	1706.35	2225.55	1277.59	241.826
10	Incidence	Global	Both	20-54 years	Urolithiasis	Rate	1999	1712.55	2230.93	1283.33	241.735
11	Incidence	Global	Both	20-54 years	Urolithiasis	Rate	2000	1717.88	2234.89	1288.12	241.521
12	Incidence	Global	Both	20-54 years	Urolithiasis	Rate	2001	1722.59	2240.25	1292.79	241.7
13	Incidence	Global	Both	20-54 years	Urolithiasis	Rate	2002	1724.07	2242.45	1294.52	241.819
14	Incidence	Global	Both	20-54 years	Urolithiasis	Rate	2003	1725.37	2243.84	1296.28	241.724
15	Incidence	Global	Both	20-54 years	Urolithiasis	Rate	2004	1722.38	2239.53	1294.64	241.044
16	Incidence	Global	Both	20-54 years	Urolithiasis	Rate	2005	1718.45	2233.24	1292.64	239.949
17	Incidence	Global	Both	20-54 years	Urolithiasis	Rate	2006	1711.44	2221.3	1292.08	237.044
18	Incidence	Global	Both	20-54 years	Urolithiasis	Rate	2007	1705.11	2206.1	1293.41	232.829
19	Incidence	Global	Both	20-54 years	Urolithiasis	Rate	2008	1699.22	2190.58	1292.02	229.225
20	Incidence	Global	Both	20-54 years	Urolithiasis	Rate	2009	1693.69	2176.32	1290.87	225.88
21	Incidence	Global	Both	20-54 years	Urolithiasis	Rate	2010	1689.11	2165.88	1290.45	223.323
22	Incidence	Global	Both	20-54 years	Urolithiasis	Rate	2011	1682.54	2156.04	1285.67	222.033
23	Incidence	Global	Both	20-54 years	Urolithiasis	Rate	2012	1672.83	2143.95	1278.96	220.661
24	Incidence	Global	Both	20-54 years	Urolithiasis	Rate	2013	1662.55	2131.33	1272.12	219.186
25	Incidence	Global	Both	20-54 years	Urolithiasis	Rate	2014	1653.97	2121.17	1266.79	217.954
26	Incidence	Global	Both	20-54 years	Urolithiasis	Rate	2015	1649.53	2116.87	1264.17	217.526
27	Incidence	Global	Both	20-54 years	Urolithiasis	Rate	2016	1647.39	2116.17	1261.68	217.981
28	Incidence	Global	Both	20-54 years	Urolithiasis	Rate	2017	1644.89	2115.35	1258.83	218.498
29	Incidence	Global	Both	20-54 years	Urolithiasis	Rate	2018	1643.11	2115.26	1256.09	219.177
30	Incidence	Global	Both	20-54 years	Urolithiasis	Rate	2019	1643.38	2117.24	1254.89	219.987
31	Incidence	Global	Both	20-54 years	Urolithiasis	Rate	2020	1647.26	2120.65	1254.56	220.942
32	Incidence	Global	Both	20-54 years	Urolithiasis	Rate	2021	1651.91	2125	1260.53	220.527
33	Incidence	Global	Female	20-54 years	Urolithiasis	Rate	1990	1127.14	1479.65	861.513	157.687
34	Incidence	Global	Female	20-54 years	Urolithiasis	Rate	1991	1123.62	1473.31	859.401	156.611
35	Incidence	Global	Female	20-54 years	Urolithiasis	Rate	1992	1119.6	1466.41	856.044	155.706
36	Incidence	Global	Female	20-54 years	Urolithiasis	Rate	1993	1114.25	1457.83	850.87	154.837
37	Incidence	Global	Female	20-54 years	Urolithiasis	Rate	1994	1110.23	1452.54	845.621	154.826
38	Incidence	Global	Female	20-54 years	Urolithiasis	Rate	1995	1106.6	1449.41	840.703	155.283
39	Incidence	Global	Female	20-54 years	Urolithiasis	Rate	1996	1105.03	1447.01	838.846	155.145
40	Incidence	Global	Female	20-54 years	Urolithiasis	Rate	1997	1104.89	1446.64	838.894	155.037
41	Incidence	Global	Female	20-54 years	Urolithiasis	Rate	1998	1106.23	1448.01	838.951	155.373
42	Incidence	Global	Female	20-54 years	Urolithiasis	Rate	1999	1108.84	1452.91	842.229	155.787
43	Incidence	Global	Female	20-54 years	Urolithiasis	Rate	2000	1111.37	1454.24	844.735	155.486
44	Incidence	Global	Female	20-54 years	Urolithiasis	Rate	2001	1113.74	1455.44	847.325	155.13
45	Incidence	Global	Female	20-54 years	Urolithiasis	Rate	2002	1114.29	1453.68	847.7	154.586
46	Incidence	Global	Female	20-54 years	Urolithiasis	Rate	2003	1115.21	1452.52	848.453	154.1
47	Incidence	Global	Female	20-54 years	Urolithiasis	Rate	2004	1114.33	1449.33	847.595	153.503
48	Incidence	Global	Female	20-54 years	Urolithiasis	Rate	2005	1113.4	1445.85	847.201	152.717
49	Incidence	Global	Female	20-54 years	Urolithiasis	Rate	2006	1113.43	1442.17	850.703	150.884
50	Incidence	Global	Female	20-54 years	Urolithiasis	Rate	2007	1117.3	1442.42	857.925	149.105
51	Incidence	Global	Female	20-54 years	Urolithiasis	Rate	2008	1122.64	1444.56	866.126	147.56
52	Incidence	Global	Female	20-54 years	Urolithiasis	Rate	2009	1126.94	1446.27	872.774	146.3
53	Incidence	Global	Female	20-54 years	Urolithiasis	Rate	2010	1128.09	1446.12	874.791	145.746
54	Incidence	Global	Female	20-54 years	Urolithiasis	Rate	2011	1124.75	1441.97	872.485	145.277
55	Incidence	Global	Female	20-54 years	Urolithiasis	Rate	2012	1118.53	1434.14	867.991	144.425
56	Incidence	Global	Female	20-54 years	Urolithiasis	Rate	2013	1111.52	1425.89	863.253	143.529
57	Incidence	Global	Female	20-54 years	Urolithiasis	Rate	2014	1105.61	1419.26	859.456	142.807
58	Incidence	Global	Female	20-54 years	Urolithiasis	Rate	2015	1102.82	1417.04	857.894	142.639
59	Incidence	Global	Female	20-54 years	Urolithiasis	Rate	2016	1101.91	1416.94	857.755	142.648
60	Incidence	Global	Female	20-54 years	Urolithiasis	Rate	2017	1100.93	1417.77	856.987	143.058
61	Incidence	Global	Female	20-54 years	Urolithiasis	Rate	2018	1100.74	1419.64	855.785	143.841
62	Incidence	Global	Female	20-54 years	Urolithiasis	Rate	2019	1102.49	1423.32	855.912	144.747
63	Incidence	Global	Female	20-54 years	Urolithiasis	Rate	2020	1112.52	1432.57	860.214	146.009
64	Incidence	Global	Female	20-54 years	Urolithiasis	Rate	2021	1115.68	1437.73	860.05	147.368
65	Incidence	Global	Male	20-54 years	Urolithiasis	Rate	1990	2374.64	3110.39	1779.42	339.534
66	Incidence	Global	Male	20-54 years	Urolithiasis	Rate	1991	2351.16	3080.14	1762.26	336.192
67	Incidence	Global	Male	20-54 years	Urolithiasis	Rate	1992	2329.56	3050.81	1746.39	332.76
68	Incidence	Global	Male	20-54 years	Urolithiasis	Rate	1993	2309.14	3022.68	1730.14	329.73
69	Incidence	Global	Male	20-54 years	Urolithiasis	Rate	1994	2295.15	3001.25	1716.6	327.718
70	Incidence	Global	Male	20-54 years	Urolithiasis	Rate	1995	2286.22	2986.51	1706.51	326.531
71	Incidence	Global	Male	20-54 years	Urolithiasis	Rate	1996	2284.43	2979.89	1702.55	325.853
72	Incidence	Global	Male	20-54 years	Urolithiasis	Rate	1997	2287.46	2980.45	1702.24	326.072
73	Incidence	Global	Male	20-54 years	Urolithiasis	Rate	1998	2294.7	2989.31	1704.38	327.787
74	Incidence	Global	Male	20-54 years	Urolithiasis	Rate	1999	2305.3	3004.29	1709.15	330.393
75	Incidence	Global	Male	20-54 years	Urolithiasis	Rate	2000	2314.22	3017.56	1715.44	332.173
76	Incidence	Global	Male	20-54 years	Urolithiasis	Rate	2001	2321.92	3028.46	1723.1	333
77	Incidence	Global	Male	20-54 years	Urolithiasis	Rate	2002	2324.86	3033.36	1726.43	333.402
78	Incidence	Global	Male	20-54 years	Urolithiasis	Rate	2003	2327.08	3036.36	1729.53	333.374
79	Incidence	Global	Male	20-54 years	Urolithiasis	Rate	2004	2322.53	3030.28	1728.45	332.101
80	Incidence	Global	Male	20-54 years	Urolithiasis	Rate	2005	2316.02	3020.57	1726.59	330.096
81	Incidence	Global	Male	20-54 years	Urolithiasis	Rate	2006	2302.33	2998.87	1721.68	325.812
82	Incidence	Global	Male	20-54 years	Urolithiasis	Rate	2007	2286.08	2968.03	1717.56	318.996
83	Incidence	Global	Male	20-54 years	Urolithiasis	Rate	2008	2269.08	2933.15	1713.53	311.129
84	Incidence	Global	Male	20-54 years	Urolithiasis	Rate	2009	2253.79	2901.21	1706.27	304.83
85	Incidence	Global	Male	20-54 years	Urolithiasis	Rate	2010	2243.71	2881.86	1701.74	301.049
86	Incidence	Global	Male	20-54 years	Urolithiasis	Rate	2011	2234.16	2871.25	1695.46	299.946
87	Incidence	Global	Male	20-54 years	Urolithiasis	Rate	2012	2221.11	2856.12	1686.44	298.389
88	Incidence	Global	Male	20-54 years	Urolithiasis	Rate	2013	2207.57	2840.38	1677.03	296.773
89	Incidence	Global	Male	20-54 years	Urolithiasis	Rate	2014	2196.15	2827.72	1669.47	295.473
90	Incidence	Global	Male	20-54 years	Urolithiasis	Rate	2015	2189.74	2822.11	1665.12	295.151
91	Incidence	Global	Male	20-54 years	Urolithiasis	Rate	2016	2185.95	2819.5	1661.73	295.349
92	Incidence	Global	Male	20-54 years	Urolithiasis	Rate	2017	2181.44	2816.4	1656.54	295.88
93	Incidence	Global	Male	20-54 years	Urolithiasis	Rate	2018	2177.54	2813.69	1651.3	296.53
94	Incidence	Global	Male	20-54 years	Urolithiasis	Rate	2019	2175.8	2812.9	1648.51	297.038
95	Incidence	Global	Male	20-54 years	Urolithiasis	Rate	2020	2173.11	2805.18	1643.09	296.453
96	Incidence	Global	Male	20-54 years	Urolithiasis	Rate	2021	2178.76	2809.5	1648.6	296.148
