# Supplementary material for: Epidemiological trends of urolithiasis in working-age populations: Findings from the global burden of disease study 1990–2021
Source: PLoS One. 2025 Jul 1;20(7):e0327343. doi: 10.1371/journal.pone.0327343 (PMC12212516; doi:10.1371/journal.pone.0327343)
Supplement: S9 Table — (XLSX) [file pone.0327343.s009.xlsx]

## Sheet: S14DALYsTHA_jp
20-54 and Sex Structure of urolithiasis DALYs ,1990-2021
	measure	location	sex	age	cause	metric	year	val	upper	lower	se
1	DALYs (Disability-Adjusted Life Years)	Global	Both	20-54 years	Urolithiasis	Rate	1990	9.07589	11.9309	6.71931	1.32947
2	DALYs (Disability-Adjusted Life Years)	Global	Both	20-54 years	Urolithiasis	Rate	1991	8.98504	11.6634	6.66265	1.27571
3	DALYs (Disability-Adjusted Life Years)	Global	Both	20-54 years	Urolithiasis	Rate	1992	8.92692	11.6582	6.6155	1.2864
4	DALYs (Disability-Adjusted Life Years)	Global	Both	20-54 years	Urolithiasis	Rate	1993	8.85201	11.4711	6.62852	1.23536
5	DALYs (Disability-Adjusted Life Years)	Global	Both	20-54 years	Urolithiasis	Rate	1994	8.76542	11.4597	6.5506	1.25232
6	DALYs (Disability-Adjusted Life Years)	Global	Both	20-54 years	Urolithiasis	Rate	1995	8.657	11.257	6.47691	1.21942
7	DALYs (Disability-Adjusted Life Years)	Global	Both	20-54 years	Urolithiasis	Rate	1996	8.52309	11.0993	6.42187	1.19323
8	DALYs (Disability-Adjusted Life Years)	Global	Both	20-54 years	Urolithiasis	Rate	1997	8.43366	11.067	6.3761	1.19665
9	DALYs (Disability-Adjusted Life Years)	Global	Both	20-54 years	Urolithiasis	Rate	1998	8.39961	11.0347	6.37579	1.1885
10	DALYs (Disability-Adjusted Life Years)	Global	Both	20-54 years	Urolithiasis	Rate	1999	8.46298	11.0705	6.41424	1.18783
11	DALYs (Disability-Adjusted Life Years)	Global	Both	20-54 years	Urolithiasis	Rate	2000	8.48102	11.0711	6.44568	1.17996
12	DALYs (Disability-Adjusted Life Years)	Global	Both	20-54 years	Urolithiasis	Rate	2001	8.45782	10.9608	6.40523	1.16213
13	DALYs (Disability-Adjusted Life Years)	Global	Both	20-54 years	Urolithiasis	Rate	2002	8.4327	10.9783	6.41379	1.16441
14	DALYs (Disability-Adjusted Life Years)	Global	Both	20-54 years	Urolithiasis	Rate	2003	8.36763	10.9678	6.3626	1.17479
15	DALYs (Disability-Adjusted Life Years)	Global	Both	20-54 years	Urolithiasis	Rate	2004	8.29536	10.8558	6.3094	1.1598
16	DALYs (Disability-Adjusted Life Years)	Global	Both	20-54 years	Urolithiasis	Rate	2005	8.18539	10.7269	6.26957	1.13708
17	DALYs (Disability-Adjusted Life Years)	Global	Both	20-54 years	Urolithiasis	Rate	2006	8.03646	10.5716	6.16563	1.12396
18	DALYs (Disability-Adjusted Life Years)	Global	Both	20-54 years	Urolithiasis	Rate	2007	7.93265	10.4527	6.07434	1.11694
19	DALYs (Disability-Adjusted Life Years)	Global	Both	20-54 years	Urolithiasis	Rate	2008	7.87172	10.3626	6.00841	1.11075
20	DALYs (Disability-Adjusted Life Years)	Global	Both	20-54 years	Urolithiasis	Rate	2009	7.77659	10.2461	5.95722	1.09409
21	DALYs (Disability-Adjusted Life Years)	Global	Both	20-54 years	Urolithiasis	Rate	2010	7.72564	10.2373	5.91177	1.10346
22	DALYs (Disability-Adjusted Life Years)	Global	Both	20-54 years	Urolithiasis	Rate	2011	7.65138	10.0932	5.85374	1.0815
23	DALYs (Disability-Adjusted Life Years)	Global	Both	20-54 years	Urolithiasis	Rate	2012	7.58417	10.0323	5.75656	1.09074
24	DALYs (Disability-Adjusted Life Years)	Global	Both	20-54 years	Urolithiasis	Rate	2013	7.59816	10.0473	5.78983	1.08609
25	DALYs (Disability-Adjusted Life Years)	Global	Both	20-54 years	Urolithiasis	Rate	2014	7.59452	10.0462	5.78735	1.08645
26	DALYs (Disability-Adjusted Life Years)	Global	Both	20-54 years	Urolithiasis	Rate	2015	7.6191	10.1391	5.81878	1.10212
27	DALYs (Disability-Adjusted Life Years)	Global	Both	20-54 years	Urolithiasis	Rate	2016	7.65308	10.2047	5.8503	1.11083
28	DALYs (Disability-Adjusted Life Years)	Global	Both	20-54 years	Urolithiasis	Rate	2017	7.64847	10.2281	5.81965	1.12459
29	DALYs (Disability-Adjusted Life Years)	Global	Both	20-54 years	Urolithiasis	Rate	2018	7.6731	10.2809	5.87931	1.12286
30	DALYs (Disability-Adjusted Life Years)	Global	Both	20-54 years	Urolithiasis	Rate	2019	7.66493	10.2201	5.87821	1.10761
31	DALYs (Disability-Adjusted Life Years)	Global	Both	20-54 years	Urolithiasis	Rate	2020	7.65907	10.2779	5.87199	1.12396
32	DALYs (Disability-Adjusted Life Years)	Global	Both	20-54 years	Urolithiasis	Rate	2021	7.69887	10.3513	5.87726	1.14134
33	DALYs (Disability-Adjusted Life Years)	Global	Female	20-54 years	Urolithiasis	Rate	1990	7.2057	9.23302	4.96381	1.08908
34	DALYs (Disability-Adjusted Life Years)	Global	Female	20-54 years	Urolithiasis	Rate	1991	7.1116	9.08661	4.92673	1.06119
35	DALYs (Disability-Adjusted Life Years)	Global	Female	20-54 years	Urolithiasis	Rate	1992	7.07795	9.10051	4.97269	1.05302
36	DALYs (Disability-Adjusted Life Years)	Global	Female	20-54 years	Urolithiasis	Rate	1993	7.00054	8.9913	4.98557	1.02187
37	DALYs (Disability-Adjusted Life Years)	Global	Female	20-54 years	Urolithiasis	Rate	1994	6.94031	8.8396	4.93607	0.995798
38	DALYs (Disability-Adjusted Life Years)	Global	Female	20-54 years	Urolithiasis	Rate	1995	6.85265	8.73089	4.90948	0.974848
39	DALYs (Disability-Adjusted Life Years)	Global	Female	20-54 years	Urolithiasis	Rate	1996	6.74066	8.63439	4.86758	0.960919
40	DALYs (Disability-Adjusted Life Years)	Global	Female	20-54 years	Urolithiasis	Rate	1997	6.66026	8.62122	4.77998	0.97991
41	DALYs (Disability-Adjusted Life Years)	Global	Female	20-54 years	Urolithiasis	Rate	1998	6.64682	8.57044	4.8268	0.95501
42	DALYs (Disability-Adjusted Life Years)	Global	Female	20-54 years	Urolithiasis	Rate	1999	6.71608	8.5425	4.90573	0.927748
43	DALYs (Disability-Adjusted Life Years)	Global	Female	20-54 years	Urolithiasis	Rate	2000	6.70402	8.54391	4.86328	0.938938
44	DALYs (Disability-Adjusted Life Years)	Global	Female	20-54 years	Urolithiasis	Rate	2001	6.66451	8.62783	4.95941	0.93582
45	DALYs (Disability-Adjusted Life Years)	Global	Female	20-54 years	Urolithiasis	Rate	2002	6.62367	8.5437	4.9258	0.922934
46	DALYs (Disability-Adjusted Life Years)	Global	Female	20-54 years	Urolithiasis	Rate	2003	6.50031	8.42072	4.85625	0.909304
47	DALYs (Disability-Adjusted Life Years)	Global	Female	20-54 years	Urolithiasis	Rate	2004	6.3906	8.33601	4.80374	0.901088
48	DALYs (Disability-Adjusted Life Years)	Global	Female	20-54 years	Urolithiasis	Rate	2005	6.26854	8.15807	4.73553	0.873097
49	DALYs (Disability-Adjusted Life Years)	Global	Female	20-54 years	Urolithiasis	Rate	2006	6.13859	8.00604	4.63707	0.859433
50	DALYs (Disability-Adjusted Life Years)	Global	Female	20-54 years	Urolithiasis	Rate	2007	6.03607	7.89613	4.55955	0.851167
51	DALYs (Disability-Adjusted Life Years)	Global	Female	20-54 years	Urolithiasis	Rate	2008	6.01557	7.90104	4.57882	0.847504
52	DALYs (Disability-Adjusted Life Years)	Global	Female	20-54 years	Urolithiasis	Rate	2009	5.96293	7.78485	4.55329	0.824378
53	DALYs (Disability-Adjusted Life Years)	Global	Female	20-54 years	Urolithiasis	Rate	2010	5.9572	7.79146	4.53273	0.831307
54	DALYs (Disability-Adjusted Life Years)	Global	Female	20-54 years	Urolithiasis	Rate	2011	5.90229	7.74255	4.47965	0.832374
55	DALYs (Disability-Adjusted Life Years)	Global	Female	20-54 years	Urolithiasis	Rate	2012	5.84033	7.62397	4.48069	0.801858
56	DALYs (Disability-Adjusted Life Years)	Global	Female	20-54 years	Urolithiasis	Rate	2013	5.90746	7.72227	4.51694	0.817686
57	DALYs (Disability-Adjusted Life Years)	Global	Female	20-54 years	Urolithiasis	Rate	2014	5.92562	7.70856	4.52459	0.812237
58	DALYs (Disability-Adjusted Life Years)	Global	Female	20-54 years	Urolithiasis	Rate	2015	5.98999	7.83217	4.5821	0.8291
59	DALYs (Disability-Adjusted Life Years)	Global	Female	20-54 years	Urolithiasis	Rate	2016	6.03708	7.90302	4.6052	0.84128
60	DALYs (Disability-Adjusted Life Years)	Global	Female	20-54 years	Urolithiasis	Rate	2017	6.03534	7.85008	4.60794	0.827076
61	DALYs (Disability-Adjusted Life Years)	Global	Female	20-54 years	Urolithiasis	Rate	2018	6.06298	7.85682	4.64879	0.818376
62	DALYs (Disability-Adjusted Life Years)	Global	Female	20-54 years	Urolithiasis	Rate	2019	6.05075	7.90912	4.65783	0.829411
63	DALYs (Disability-Adjusted Life Years)	Global	Female	20-54 years	Urolithiasis	Rate	2020	6.05943	7.97192	4.65751	0.845512
64	DALYs (Disability-Adjusted Life Years)	Global	Female	20-54 years	Urolithiasis	Rate	2021	6.11596	8.06631	4.68031	0.863775
65	DALYs (Disability-Adjusted Life Years)	Global	Male	20-54 years	Urolithiasis	Rate	1990	10.8997	14.6825	7.86716	1.7386
66	DALYs (Disability-Adjusted Life Years)	Global	Male	20-54 years	Urolithiasis	Rate	1991	10.8107	14.3885	7.70935	1.70386
67	DALYs (Disability-Adjusted Life Years)	Global	Male	20-54 years	Urolithiasis	Rate	1992	10.7281	14.4567	7.70062	1.72348
68	DALYs (Disability-Adjusted Life Years)	Global	Male	20-54 years	Urolithiasis	Rate	1993	10.656	14.2182	7.7096	1.66035
69	DALYs (Disability-Adjusted Life Years)	Global	Male	20-54 years	Urolithiasis	Rate	1994	10.5452	14.119	7.69182	1.63959
70	DALYs (Disability-Adjusted Life Years)	Global	Male	20-54 years	Urolithiasis	Rate	1995	10.4184	13.9403	7.62162	1.6119
71	DALYs (Disability-Adjusted Life Years)	Global	Male	20-54 years	Urolithiasis	Rate	1996	10.2653	13.7756	7.50537	1.59954
72	DALYs (Disability-Adjusted Life Years)	Global	Male	20-54 years	Urolithiasis	Rate	1997	10.1695	13.6413	7.43397	1.58349
73	DALYs (Disability-Adjusted Life Years)	Global	Male	20-54 years	Urolithiasis	Rate	1998	10.118	13.6342	7.38715	1.59363
74	DALYs (Disability-Adjusted Life Years)	Global	Male	20-54 years	Urolithiasis	Rate	1999	10.1782	13.6334	7.48211	1.56919
75	DALYs (Disability-Adjusted Life Years)	Global	Male	20-54 years	Urolithiasis	Rate	2000	10.2282	13.7294	7.51071	1.5864
76	DALYs (Disability-Adjusted Life Years)	Global	Male	20-54 years	Urolithiasis	Rate	2001	10.2231	13.6554	7.49783	1.57082
77	DALYs (Disability-Adjusted Life Years)	Global	Male	20-54 years	Urolithiasis	Rate	2002	10.2151	13.5374	7.48793	1.54324
78	DALYs (Disability-Adjusted Life Years)	Global	Male	20-54 years	Urolithiasis	Rate	2003	10.2091	13.6402	7.46802	1.57454
79	DALYs (Disability-Adjusted Life Years)	Global	Male	20-54 years	Urolithiasis	Rate	2004	10.1753	13.5338	7.4296	1.5572
80	DALYs (Disability-Adjusted Life Years)	Global	Male	20-54 years	Urolithiasis	Rate	2005	10.0785	13.4706	7.43237	1.54038
81	DALYs (Disability-Adjusted Life Years)	Global	Male	20-54 years	Urolithiasis	Rate	2006	9.91171	13.2706	7.32542	1.51664
82	DALYs (Disability-Adjusted Life Years)	Global	Male	20-54 years	Urolithiasis	Rate	2007	9.80712	13.2144	7.21673	1.53002
83	DALYs (Disability-Adjusted Life Years)	Global	Male	20-54 years	Urolithiasis	Rate	2008	9.70621	13.1404	7.15927	1.52579
84	DALYs (Disability-Adjusted Life Years)	Global	Male	20-54 years	Urolithiasis	Rate	2009	9.56898	12.878	7.0998	1.47404
85	DALYs (Disability-Adjusted Life Years)	Global	Male	20-54 years	Urolithiasis	Rate	2010	9.47386	12.8362	7.03763	1.47923
86	DALYs (Disability-Adjusted Life Years)	Global	Male	20-54 years	Urolithiasis	Rate	2011	9.38113	12.704	6.88709	1.48391
87	DALYs (Disability-Adjusted Life Years)	Global	Male	20-54 years	Urolithiasis	Rate	2012	9.30908	12.661	6.85115	1.48211
88	DALYs (Disability-Adjusted Life Years)	Global	Male	20-54 years	Urolithiasis	Rate	2013	9.27042	12.6265	6.87921	1.46615
89	DALYs (Disability-Adjusted Life Years)	Global	Male	20-54 years	Urolithiasis	Rate	2014	9.24464	12.6279	6.85065	1.47378
90	DALYs (Disability-Adjusted Life Years)	Global	Male	20-54 years	Urolithiasis	Rate	2015	9.22883	12.511	6.84229	1.4461
91	DALYs (Disability-Adjusted Life Years)	Global	Male	20-54 years	Urolithiasis	Rate	2016	9.24853	12.5956	6.8267	1.47166
92	DALYs (Disability-Adjusted Life Years)	Global	Male	20-54 years	Urolithiasis	Rate	2017	9.23963	12.5256	6.83157	1.45255
93	DALYs (Disability-Adjusted Life Years)	Global	Male	20-54 years	Urolithiasis	Rate	2018	9.25966	12.5741	6.89568	1.44857
94	DALYs (Disability-Adjusted Life Years)	Global	Male	20-54 years	Urolithiasis	Rate	2019	9.2538	12.5243	6.88766	1.43793
95	DALYs (Disability-Adjusted Life Years)	Global	Male	20-54 years	Urolithiasis	Rate	2020	9.23208	12.5271	6.85044	1.44812
96	DALYs (Disability-Adjusted Life Years)	Global	Male	20-54 years	Urolithiasis	Rate	2021	9.25411	12.5568	6.86222	1.45269
