# Supplementary material for: Epidemiological trends of urolithiasis in working-age populations: Findings from the global burden of disease study 1990–2021
Source: PLoS One. 2025 Jul 1;20(7):e0327343. doi: 10.1371/journal.pone.0327343 (PMC12212516; doi:10.1371/journal.pone.0327343)
Supplement: S10 Table — (XLSX) [file pone.0327343.s010.xlsx]

## Sheet: S1520-54prevalence
Temporal Joinpoint Analysis of urolithiasis 20-54 Prevalence Rates, 1990-2021
sex	Start	End	val	lower	upper	P.Value	measure
Both	1990	2021	-0.1839	-0.2101	-0.1577	0	AAPC
Female	1990	2021	-0.0209	-0.0845	0.0428	0.520391	AAPC
Male	1990	2021	-0.2654	-0.3076	-0.2232	0	AAPC
Both	1990	1995	-0.6589	-0.7063	-0.6114	0	APC
Both	1995	2003	0.232	0.2034	0.2606	0	APC
Both	2003	2011	-0.3001	-0.3277	-0.2725	0	APC
Both	2011	2014	-0.5911	-0.7915	-0.3903	1.5e-05	APC
Both	2014	2018	-0.1654	-0.2666	-0.0642	0.003345	APC
Both	2018	2021	0.1972	0.095	0.2996	0.000924	APC
Female	1990	1995	-0.3799	-0.4908	-0.2689	3e-06	APC
Female	1995	2007	0.1038	0.0707	0.1369	7e-06	APC
Female	2007	2010	0.402	-0.0655	0.8717	0.086836	APC
Female	2010	2014	-0.551	-0.7782	-0.3233	0.000119	APC
Female	2014	2018	-0.1307	-0.3597	0.0988	0.243239	APC
Female	2018	2021	0.5149	0.2792	0.7511	0.000306	APC
Male	1990	1993	-0.9412	-1.1252	-0.7568	0	APC
Male	1993	1996	-0.3539	-0.7248	0.0185	0.061215	APC
Male	1996	2003	0.3561	0.2926	0.4196	0	APC
Male	2003	2015	-0.5263	-0.5507	-0.5019	0	APC
Male	2015	2021	-0.0824	-0.1426	-0.0221	0.010139	APC
