# Supplementary material for: Epidemiological trends of urolithiasis in working-age populations: Findings from the global burden of disease study 1990–2021
Source: PLoS One. 2025 Jul 1;20(7):e0327343. doi: 10.1371/journal.pone.0327343 (PMC12212516; doi:10.1371/journal.pone.0327343)
Supplement: S11 Table — (XLSX) [file pone.0327343.s011.xlsx]

## Sheet: S16 20-54incidence
Temporal Joinpoint Analysis of urolithiasis 20-54 Incidence Rates, 1990-2021
sex	Start	End	val	lower	upper	P.Value	measure
Both	1990	2021	-0.2011	-0.2274	-0.1748	0	AAPC
Female	1990	2021	-0.0337	-0.0957	0.0283	0.286065	AAPC
Male	1990	2021	-0.2838	-0.3288	-0.2388	0	AAPC
Both	1990	1995	-0.6803	-0.7288	-0.6319	0	APC
Both	1995	2003	0.2151	0.1861	0.244	0	APC
Both	2003	2011	-0.3276	-0.3554	-0.2998	0	APC
Both	2011	2014	-0.5952	-0.7958	-0.3942	1.4e-05	APC
Both	2014	2018	-0.1705	-0.2716	-0.0692	0.002693	APC
Both	2018	2021	0.1847	0.0822	0.2874	0.001599	APC
Female	1990	1995	-0.4048	-0.5125	-0.297	1e-06	APC
Female	1995	2007	0.09	0.0576	0.1224	2.8e-05	APC
Female	2007	2010	0.3842	-0.0694	0.8399	0.09126	APC
Female	2010	2014	-0.5551	-0.7775	-0.3322	8.9e-05	APC
Female	2014	2018	-0.1348	-0.359	0.0898	0.22009	APC
Female	2018	2021	0.5073	0.2782	0.7371	0.000271	APC
Male	1990	1993	-0.9659	-1.1629	-0.7685	0	APC
Male	1993	1996	-0.366	-0.7616	0.0312	0.068713	APC
Male	1996	2003	0.3325	0.265	0.4001	0	APC
Male	2003	2015	-0.5506	-0.5764	-0.5247	0	APC
Male	2015	2021	-0.0831	-0.1469	-0.0192	0.013649	APC
