# Supplementary material for: Epidemiological trends of urolithiasis in working-age populations: Findings from the global burden of disease study 1990–2021
Source: PLoS One. 2025 Jul 1;20(7):e0327343. doi: 10.1371/journal.pone.0327343 (PMC12212516; doi:10.1371/journal.pone.0327343)
Supplement: S12 Table — (XLSX) [file pone.0327343.s012.xlsx]

## Sheet: S17
Temporal Joinpoint Analysis of urolithiasis 20-54 DALYs Rates, 1990-2021
sex	Start	End	val	lower	upper	P.Value	measure
Both	1990	2021	-0.5306	-0.6206	-0.4405	0	AAPC
Female	1990	2021	-0.5476	-0.6511	-0.4441	0	AAPC
Male	1990	2021	-0.5319	-0.6023	-0.4615	0	AAPC
Both	1990	1994	-0.845	-1.0643	-0.6251	1e-06	APC
Both	1994	1997	-1.3381	-2.0146	-0.657	0.000815	APC
Both	1997	2002	0.1186	-0.0975	0.3352	0.260537	APC
Both	2002	2008	-1.25	-1.4018	-1.098	0	APC
Both	2008	2012	-0.8748	-1.2166	-0.5318	7.1e-05	APC
Both	2012	2021	0.157	0.092	0.2221	0.000119	APC
Female	1990	1997	-1.1173	-1.2445	-0.99	0	APC
Female	1997	2001	0.1273	-0.3387	0.5954	0.569735	APC
Female	2001	2007	-1.7102	-1.9119	-1.5082	0	APC
Female	2007	2012	-0.6518	-0.9422	-0.3606	0.000252	APC
Female	2012	2016	0.7213	0.2639	1.1807	0.004247	APC
Female	2016	2021	0.2158	0.0116	0.4205	0.039725	APC
Male	1990	1994	-0.8027	-0.9539	-0.6512	0	APC
Male	1994	1997	-1.343	-1.8103	-0.8734	2.1e-05	APC
Male	1997	2001	0.2367	-0.0025	0.4765	0.052178	APC
Male	2001	2004	-0.1991	-0.6639	0.2679	0.377244	APC
Male	2004	2012	-1.1624	-1.2251	-1.0997	0	APC
Male	2012	2021	-0.0274	-0.0714	0.0165	0.20323	APC
